# Supplementary material for: Impact of Coconut Oil and Its Bioactive Metabolites in Alzheimer’s Disease and Dementia: A Systematic Review and Meta-Analysis
Source: Diseases. 2024 Nov 1;12(11):272. doi: 10.3390/diseases12110272 (PMC11592914; doi:10.3390/diseases12110272)
Supplement: Supplementary file 1 [file diseases-12-00272-s001.zip]

Archive with 1 entries (1 files):
- diseases-3199680-supplementary.pdf
